# Supplementary material for: Toward fault tolerant modelling for SCADA based electricity distribution networks, machine learning approach
Source: PeerJ Comput Sci. 2021 May 26;7:e554. doi: 10.7717/peerj-cs.554 (PMC8176527; doi:10.7717/peerj-cs.554)
Supplement: Supplemental Information 1 [file peerj-cs-07-554-s001.ipynb]

# %% [code]
import pandas
from keras.models import Sequential
from keras.layers import Dense
from keras.wrappers.scikit_learn import KerasClassifier
from keras.utils import np_utils
from sklearn.model_selection import cross_val_score
from sklearn.model_selection import KFold
from sklearn.preprocessing import LabelEncoder
from sklearn.pipeline import Pipeline

# %% [code]
# load dataset
dataframe = pandas.read_excel(r"C:\Users\math\Desktop\anawork\scada\scadadata5.xls", header=None)
dataset = dataframe.values
X = dataset[:,0:3].astype(float)
Y = dataset[:,3]

# %% [code]
# encode class values as integers
encoder = LabelEncoder()
encoder.fit(Y)
encoded_Y = encoder.transform(Y)
# convert integers to dummy variables (i.e. one hot encoded)
dummy_y = np_utils.to_categorical(encoded_Y)

# %% [code]
# define baseline model
def baseline_model():
	# create model
	model = Sequential()
	model.add(Dense(45, input_dim=3, activation='relu'))
	model.add(Dense(20, activation='softmax'))
	# Compile model
	model.compile(loss='categorical_crossentropy', optimizer='adam', metrics=['accuracy'])
	return model

# %% [code]
estimator = KerasClassifier(build_fn=baseline_model, epochs=100, batch_size=5, verbose=0)

# %% [code]
kfold = KFold(n_splits=10, shuffle=True)

# %% [code]
results = cross_val_score(estimator, X, dummy_y, cv=kfold)
print("Baseline: %.2f%% (%.2f%%)" % (results.mean()*100, results.std()*100))

# %% [code]
print(results)

# %% [code]
#import seaborn as sns
#sns.lineplot(data=results)
#print(results.shape)
import matplotlib.pyplot as plt
plt.plot([1, 2, 3, 4,5,6,7,8,9,10], results, 'ro')
plt.axis([0, 11, 0, 1.2])
plt.xlabel('Fold')
plt.ylabel('Accuracy')
plt.show()

# %% [code]
plotmodel= baseline_model()

# %% [code]
history=plotmodel.fit(X,dummy_y,validation_split=0.33,epochs=150,batch_size=50,verbose=0)
print(history.history.keys())

# %% [code]
import matplotlib.pyplot as plt
#print(history.history['accuracy'])
# summarize history for accuracy
plt.plot(history.history['accuracy'])
plt.plot(history.history['val_accuracy'])
plt.title('model accuracy')
plt.ylabel('accuracy')
plt.xlabel('epoch')
plt.legend(['train', 'test'], loc='upper left')
plt.show()
# summarize history for loss
plt.plot(history.history['loss'])
plt.plot(history.history['val_loss'])
plt.title('model loss')
plt.ylabel('loss')
plt.xlabel('epoch')
plt.legend(['train', 'test'], loc='upper left')
plt.show()

# %% [code]
print(history.history['accuracy'])
#print(history.history['val_accuracy'].mean())
#print(history.history['loss'].std())
#print(history.history['val_loss'].std())


# %% [code]
